# Supplementary material for: Correction: Enterovirus 71 Protease 2Apro Targets MAVS to Inhibit Anti-Viral Type I Interferon Responses
Source: PLoS Pathog. 2024 May 6;20(5):e1012209. doi: 10.1371/journal.ppat.1012209 (PMC11073730; doi:10.1371/journal.ppat.1012209)
Supplement: S2 File — (ZIP) [file ppat.1012209.s003.zip]

Archive with 6 entries (6 files):
- S2 file/raw data-fig2B.pdf
- S2 file/Table for figS4.xlsx
- S2 file/raw data-fig7E.pdf
- S2 file/raw data-figS4.pdf
- S2 file/raw data-fig4A.pdf
- S2 file/raw data-fig9A.pdf
