# Supplementary material for: Correction: Enterovirus 71 Protease 2Apro Targets MAVS to Inhibit Anti-Viral Type I Interferon Responses
Source: PLoS Pathog. 2024 May 6;20(5):e1012209. doi: 10.1371/journal.ppat.1012209 (PMC11073730; doi:10.1371/journal.ppat.1012209)
Supplement: S2 File — (ZIP) [file ppat.1012209.s003.zip › S2 file/Table for figS4.xlsx]

## Sheet: Sheet1
		1-8	3-14	9-20	15-26	21-32	27-38	33-44	39-50	45-56	51-62	57-68	63-74	69-80	75-86	81-92	87-98	93-104	99-110	105-116	111-122	117-128	123-134	129-140	135-146	141-152	147-158	153-164	159-170	165-176	171-182	177-188	183-194	189-200	195-206	201-212	207-218	213-224	219-230	225-236	231-242	237-248	243-254	249-260	255-266	261-272	267-278	273-284	279-290
		-34	-33	-32	-31	-30	-29	-28	-27	-26	-25	-24	-23	-22	-21	-20	-19	-18	-17	-16	-15	-14	-13	-12	-11	-10	-9	-8	-7	-6	-5	-4	-3	-2	-1	1	2	3	4	5	6	7	8	9	10	11	12	13	14
		5137.27	4227.86	3723.67	27210.5	3266.51	34071.6	26463.6	15177	22507.3	1468.1	1314.08	1494.11	2277.25	16732.4	9282.14	17024.9	12419.4	9888.69	6714.16	26925.8	7577.75	26714.2	8767.69	6626.11	1848.16	2855.39	6162.82	13856.2	9930.73	20579.3	12620.6	2978.43	4756.09	4536.99	22834	32798.6	19065.4	9766.58	33478.7	42750.5	29769.5	17232.2	22054.3	38985.8	15170	5793.61	20624.4	23469.4
		4679.05	4254.87	4190.84	26535.8	3009.43	32064.3	25898.2	15461.5	21242.6	1401.09	1323.08	1481.11	2165.23	15381.3	8271.28	15207.1	11221	9096.97	5994.73	20098.4	8414.4	26254	8693.63	6643.12	1870.17	2885.4	6673.14	13484.7	10751.5	20791.7	12900	2982.43	5001.2	4713.07	21809.8	32393.3	19228.7	10037.8	37356.9	44627.4	28344.5	16007.3	22506.3	38727.9	17236.2	5764.6	18530.5	22353
		2585.32	3030.44	1920.18	16886.7	2235.24	20380.9	15969.2	49450.1	13613.9	1046.05	835.034	852.035	1140.06	7551.74	5518.46	224216	5605.51	5656.54	3563.61	20106.4	6181.83	19525.3	6430.99	9602.42	1338.09	162545	4702.06	19154.6	7253.52	11381.2	8119.16	2711.35	3504.59	13752.1	10906.7	39443.5	9504.34	32325.1	12619.6	16613.2	26673.1	9518.35	16121.5	4849.13	7198.49	16370.9	25980.4	25831
		2730.36	3010.43	1752.15	16728.4	2477.29	20627.4	16216.6	50693.1	13986.4	923.041	879.037	885.038	1078.06	7421.64	5422.41	225361	5485.45	4998.2	3205.49	14120.6	5661.54	18993.3	6324.92	9086.96	1435.1	190596	4694.06	19318.9	7145.45	11166	8186.21	2786.37	3458.57	13713	12084	39456.6	9508.34	34012.4	14061.5	18275	28365.6	9531.36	19446.1	5377.39	7524.72	17895.4	24347.4	26455.6
	No protease	4908.16	4241.36	3957.26	26873.2	3137.97	33067.9	26180.9	15319.2	21874.9	1434.59	1318.58	1487.61	2221.24	16056.9	8776.71	16116	11820.2	9492.83	6354.44	23512.1	7996.07	26484.1	8730.66	6634.61	1859.16	2870.39	6417.98	13670.5	10341.1	20685.5	12760.3	2980.43	4878.65	4625.03	22321.9	32595.9	19147.1	9902.19	35417.8	43688.9	29057	16619.8	22280.3	38856.9	16203.1	5779.1	19577.5	22911.2
	Protease digestion	2657.84	3020.43	1836.16	16807.6	2356.26	20504.2	16092.9	50071.6	13800.1	984.545	857.035	868.536	1109.06	7486.69	5470.43	224788	5545.48	5327.37	3384.55	17113.5	5921.68	19259.3	6377.95	9344.69	1386.59	176570	4698.06	19236.8	7199.49	11273.6	8152.68	2748.86	3481.58	13732.5	11495.4	39450.1	9506.34	33168.8	13340.5	17444.1	27519.3	9524.85	17783.8	5113.26	7361.6	17133.2	25163.9	26143.3
	No protease	1	1	1	1	1	1	1	1	1	1	1	1	1	1	1	1	1	1	1	1	1	1	1	1	1	1	1	1	1	1	1	1	1	1	1	1	1	1	1	1	1	1	1	1	1	1	1	1
	Protease digestion	0.541515	0.712137	0.464	0.62544	0.750888	0.620061	0.614681	3.26854	0.630865	0.686288	0.649969	0.583847	0.499298	0.466261	0.62329	13.9482	0.469153	0.561199	0.532627	0.727859	0.740574	0.727202	0.730524	1.40848	0.745816	61.5144	0.732015	1.40718	0.6962	0.545	0.63891	0.922303	0.713637	2.96918	0.514981	1.21027	0.496491	3.34964	0.376662	0.399279	0.947082	0.573105	0.798185	0.131592	0.454333	2.96467	1.28535	1.14107
[truncated: 39 more columns]
