# Supplementary material for: Correction: Enterovirus 71 Protease 2Apro Targets MAVS to Inhibit Anti-Viral Type I Interferon Responses
Source: PLoS Pathog. 2024 May 6;20(5):e1012209. doi: 10.1371/journal.ppat.1012209 (PMC11073730; doi:10.1371/journal.ppat.1012209)
Supplement: S3 File — (ZIP) [file ppat.1012209.s004.zip]

Archive with 12 entries (12 files):
- S3 file/raw data-fig9E.pdf
- S3 file/raw data-fig4C.pdf
- S3 file/raw data-fig7D.pdf
- S3 file/new 7E-2A110.pdf
- S3 file/raw data-fig4B.pdf
- S3 file/raw data-fig9D.pdf
- S3 file/raw data-fig9C.pdf
- S3 file/raw data-fig7C.pdf
- S3 file/repeated fig2B.pdf
- S3 file/raw data-fig2A.pdf
- S3 file/raw data-fig7A.pdf
- S3 file/raw data-fig7B.pdf
